# Supplementary material for: Reproduction disrupts stem cell homeostasis in testes of aged male Drosophila via an induced microenvironment
Source: PLoS Genet. 2019 Jul 11;15(7):e1008062. doi: 10.1371/journal.pgen.1008062 (PMC6622487; doi:10.1371/journal.pgen.1008062)
Supplement: S1 Table — (XLSX) [file pgen.1008062.s001.xlsx]

## Sheet: Fig 1
Fig 1C					Fig 1I and J
	♂ vs. ♀	numbers of testes with sperm bundles	N		numbers of testes with ectopic Zfh-1 expression
1	1 vs. 0	63	65			♂ vs. ♀	week	level 1	level 2	level 3	N
2	1 vs. 6	27	66		w1118	1 vs. 6	5	7	5	4	66
							6	3	14	5	44
						1 vs. 2	5	1	5	0	58
							6	5	4	1	27
						unmated	6	0	0	0	38
							7	0	0	0	27
							9	1	1	1	37
							10	0	0	0	27
					Canton S	1 vs. 6	5	2	10	11	38
							6	3	18	17	85
						1 vs. 2	5	4	5	7	57
							6	2	16	12	96
						unmated	6	0	1	0	23
							7	1	2	0	44
							8	0	0	0	17
							10	0	0	0	12

## Sheet: Fig 2
Fig 2E-H											Fig 2I							Fig 2J							Fig 2L											Fig 2M
numbers of testes with ectopic Zfh-1 expression											numbers of testes with ectopic Zfh-1 expression							numbers of testes with ectopic Zfh-1 expression							distance from the hub (μm)											distance from the hub (μm)
		mating				unmating					mating	week	level 1	level 2	level 3	N			♂ vs. ♀	level 1	level 2	level 3	N		Zfh-1+/dad-lacZ-					Zfh-1+/dad-lacZ+						Zfh-1+/Eya-					Zfh-1+/Eya+
	week	level 1	level 2	level 3	N	level 1	level 2	level 3	N		w1-5	5	4	18	4	81		w1118	30:0	0	0	0	83		1	2	3	4	5	1	2	3	4	5		1	2	3	4	5	1	2	3	4	5
w1118	1	0	0	0	92	0	0	0	41		w1-3	5	2	8	1	61			10:20	15	27	0	112		young	normal	level 1	level 2	level 3	young	normal	level 1	level 2	level 3		young	normal	level 1	level 2	level 3	young	normal	level 1	level 2	level 3
	3	2	0	0	96	0	0	0	70		w3-5	5	1	1	1	65			25:5	12	10	5	130		12	26	12	5	53	44	98	113	540	392		10	29	5	77	240	44	86	107	148	90
	5	2	20	24	104	2	3	0	93									Canton S	30:0	0	0	0	98		24	9	13	5	18	75	76	247	534	450		23	37	13	99	341	75	70	117	178	185
	7	0	7	9	38	1	0	0	79										10:20	12	13	5	119		10	18	19	6	26	58	58	127	534	457		7	23	21	479	278	58	50	100	151	99
Canton S	1	0	0	0	79	NA	NA	NA	NA										25:5	0	5	4	104		5	25	31	6	31	61	61	201	559	261		8	21	15	122	322		70	120	169	187
	3	2	1	0	104	0	0	0	103																11	7	10	7	6	57	70	266	522	386		9	17	10	81	277		36	126	71	103
	5	6	3	20	125	0	0	0	66																12	21	15	8	64	55	89	85	518	99		11	13	7	106	289		29	163	83	87
	7	0	2	12	33	0	0	0	177																11	32	5	8	163	86	74	70	522	105		8	9	6	122	377		42	186	77	124
yw	3	0	4	0	66	0	0	0	45																18	17	20	9	21	56	66	95	518	130		21	9	33	137	311		85	185	118	79
	5	0	15	5	101	0	5	0	132																14	21	7	11	14	43	61	114	506	375		12	8	9	165	267		75	197	105	143
Oregon R	3	0	0	0	102	0	0	0	36																21	28	6	13	109	49	47	517	475	155		20	7	31	127	250		45	227	136	156
	5	1	6	4	104	0	1	0	109																18	27	8	13	489	52	68	450	376	195		15	10	21	113	331		75	247	125	88
	7	1	5	10	101	0	1	0	149																27	26	9	15	13			255	424	189		30	10	10	108	298		45	91	110	90
																									15	28	9	13	582			266	381	211		13	8	11	71	312		35	50	337	185
																									8	63	13	16	36			77	340	237		7	11	24	16	287		30	139	219	99
																									10	7	9	17	145			299	302	276		7	16	26	306	279		81	139	262	187
																									13	6	13	17	545			132	280	210		16	12	17	6	387		65	242	188	103
																									16	8	9	18	183			57	227	268		14	12	13	268	301		55	429	148	87
																									12	8	9	19	458			82	232	321		11	14	14	115	277		65	385	145	124
																									20	9	7	19	549			78	158	343		17	30	14	115	411		41	365	308	79
																									9	24	15	367	9			97	245	382		12	36	11	277	376		25	321	144	143
																									14	29	18	310	492			200	161	403		12	24	15	11	350		47	270	213	156
																									20	21	30	9	9			121	184	387		19	20	15	272	231			91	150	88
																									29	19	11	9	15			151	108	524		26	18	15	286	398			180	319
																									8	6	15	10	184			178	111	250		11	12	27	224	412			191	199
																									18	16	22	11	9			244	147	140		16	10	33	460	410			311	231
																									33	24	14	12	200			157	185	525		32	8	16	528	397			203	500
																									23	5	21	13	163			270	195	656		20	9	11	137	411			430	141
																									13	10	16	13	16			173	94	609		16	6	16	203	402			80	135
																									15	7	7	15	5			310	112	122		13	11	41	298	388			89	74
																									12	7	12	15	45			94	97	646		11	9	28	432	377			91	71
																									19	6	29	18	47			91	119	232		16	9	203	448	311			99	197
																									16	9	29	14	113			69	71	199		19	12	420	10	267			100	176
																									23	10	7	19	17			77	122	326		21	15	367	20	250			121	142
																									52	33	6	22	21			58	93	206		51	11	5	9	331			137	132
																									27	13	8	23	58			156	156	88		24	14	5	104	429			150	141
																									11	11	9	21	10			140	164	116		14	13	6	219	61			155	91
																									44	24	23	120	11			163	251	389		42		11	425	67			200	71
																									75	12	13	108	19			187	281	116		7		8	272	78			258	135
																									64	6	21	60	184			207	292	189		9		5	395	82			312	120
																									67	7	12	58	45			204	340	97		9		7	190	90			313	128
																									9	5	12	22	18			180	447	184		11		9	8	135			246	154
																									10	31	14	23	14			356	581	59		13		17	231	133			344	199
																									12	23	84	73	13			401	71	389		10		21	227	124			400	138
																									8	18	17	61	12			383	84	369		12		19	93	189			86	122
																									15	14	16	61	20			229	96	422		15		31	95	240			124	145
																									11	17	21	68	105			16	101	122		18		29	357	35			116	137
																									15	17	15	85	102			93	113	165		16		22	216	39			150	202
																									12	8	6	69	110			103	107	190		15		32	383	41			150	297
																									20	17	7	85	14			106	123	241		14		26	12	44			280	268
																									17	14	8	71	17			237	108	282		13		27	13	37			340	245
																									18	15	9	74	24			74	142	176				38	12	42			331	301
																									11	7	9	6	31			222	107	277				41	12	55			200	271
																									15	8	11	6	16			255	99	346				44	13	48			232
																										9	12	7	127			225	126	409				54	14	51			218
																										9	18	7	111			140	120	308				117	14	47			190
																										11	11	8	112			78	130	391				152	15	61			182
																										15	14	8	95			103	168	222				76	15	50			162
																										13	15	9	130			142	146	341				364	16	52			132
																										12	14	9	103			167	160	306				490	16	52			104
																										20	16	10	65			171	143	260				6	17	45			161
																										10	18	10	52			199	181	460				7	14	49			101
																										19	17	43	95			187	187	482				4	15	51			82
																										17		37	350			301	202	484				6	13	34			64
																										12		26	130			310	208	452				8	12	37			72
																										11		11	408			317	189	243				9	13	42			75
																										9		26	39			150	202	202				11	15	35			158
																										7		11	460			194	245	332				14	16	38			157
																												14	121			144	236	179				12	17	41			164
																												39	146			145	282	513				5	28	37			152
																												11	115			76	83	500				15	19	51			154
																												6	7			89	276	487				68	19	46			75
																												5	6			112	376	157				71	19	55			73
																												7	8			285	256	338				69	53	61			266
																												8	17			171	343	173				70	73	13			303
																												10	12			322	279	304				82	88	18			339
																												65	11				259	528				98	87	17			354
																												12	10				332	146				79	45	15			367
																												13	5				278	224				110	187	17			425
																												8	10				419	239				120	214	16			494
																												9	8				414	137				131	416	14
																												11	30				438	343				89	387	18
																												9	25				305	290				73	484	18
																												15	49				444	137				176	531	17
																												17	72				525	343				160	572	15
																												21	71				615	290				166	491	12
																												13	81				529	299				140	95	15
																												24	48				509	313				7	77	13
																												11	76				591	204				8	99	12
																												10	137				555	48				11	479	12
																												10	113				117	385				12	81	13
																												9	44				227	332				15	106	24
																												17	52				157	341				55	122	25
																												15	15				139	374				47	137	27
																												23	18				129	82				51	127	25
																													69				101	145				23	113	21
																													17				102	355				18	108	22
																													17				252	468				264	71	23
																													97				64	42				147	16	29
																													23				260	528				55	6	28
																													59				438	547				198	268	25
																													43				681	524				220	115	22
																													20				423	513				551	115	34
																													92				530	277				251	277	29
																													130				56	435				138	11	34
																													17				60	56				201	272	28
																													15				53	505				273	286	25
																													12				47	480				250	224	22
																													114				63	276				220	460	30
																													10				149	286				225	7	31
																													9				92	74				372	10	32
																													8				297	399				425	20	31
																													7				357	318					9	35
																													6				293	494					104	33
																													6				290	416					219	33
																													8				318	435					425	35
																													8				176	482					272	8
																													7				79	443					395	10
																													7				70	323					8	17
																													9				162	295					231	7
																													9				113	356					93	7
																													10				228	427					95	6
																													10				176	443					357	5
																													12				207	561					12	8
																													6				83	356					13	8
																													5				299	75					12	7
																													12				288	377					12	16
																													11				285	342					13	12
																													15				129	50					14	5
																													15				262	80					14	13
																													17				159	126					15	12
																													25				259	120					15	12
																													13				113	130					16	13
																													15				306	168					16	24
																													7				278	145					17	5
																													5				328	160					14	7
																													8				297	143					15	25
																													9				321	181					13	21
																													15				117	187					12	22
																													21				264	202					13	23
																													12				128	208					15	9
																													13				202	189					16	28
																													16					202					17	25
																													9					245					28	22
																													21					236					19	34
																													23					282					19	11
																													20					283					19	34
																													14					83					53	28
																													16					376					73	25
																													18					256					88	22
																													19					343					87	30
																													22					279					45	31
																													13					260					187	32
																													21					343					214	31
																													152					419					8	35
																													129					144					8	33
																													132					414					9	33
																																		438					12	35
																																		507					12	39
																																		444					13	40
																																		525					12	55
																																		529					12	58
																																		615					13	52
																																		509					14	35
																																		591					14	64
																																		555					15	66
																																		363					15	69
																																		377					16	69
																																		359					16	65
																																		489					17	70
																																		203					14	70
																																		259					15	71
																																		212					13	77
																																		222					12	74
																																		266					13	77
																																		255					15	75
																																		274					16	78
																																		321					17	74
																																		323					28	81
																																		301					19	85
																																		350					19	84
																																		306					19	84
																																		265					53	87
																																		308					73	89
																																		316					88	84
																																		338					87	90
																																		335					45	99
																																		351					187	99
																																		347					77	95
																																		354					75	94
																																		563					88	92
																																		203					85	145
																																		189					81	161
																																		196					181	135
																																		180					177	167
																																		171					144	146
																																		168					167	135
																																		216					514	133
																																		167					154	167
																																		151					132	167
																																		157					136	133
																																		125					128	178
																																		126					273	190
																																		120					5	189
																																		109					5	168
																																		103					6	168
																																		139					8	191
																																		101					8	197
																																		94					6	199
																																		91					7	299
																																		106					7	81
																																		94					9	71
																																		95					9	84
																																		150					14	82
																																		135					14	87
																																		120					15	81
																																		112					15	90
																																		249					13	86
																																		141					16	87
																																		91					18	87
																																		106					9	102
																																		202					11	96
																																		119					21	98
																																							25	91
																																							24	95
																																							27	142
																																							27	164
																																							29	132
																																							30	170
																																							30	143
																																							33	138
																																							35	130
																																							45	170
																																							42	164
																																							56	136
																																							55	175
																																							63	193
																																							77	186
																																							251	171
																																							300	165
																																							282	194
																																							390	194
																																							240	202
																																							290	296
																																							243	84
																																							344	68
																																							227	87
																																							335	79
																																							280	90
																																							292	78
																																							316	93
																																							324	78
																																							270	77
																																							424	89
																																							305	80
																																							373	285
																																							224	366
																																							411	356
																																							341	411
																																							433	256
																																							390	423
																																							424	240
																																							331	341
																																							411	278
																																							370	322
																																							324	277
																																								289
																																								377
																																								311
																																								267
																																								250
																																								331
																																								298
																																								312
																																								287
																																								279
																																								387
																																								301
																																								277
																																								411
																																								376
																																								350
																																								231
																																								398
																																								412
																																								410
																																								397
																																								411
																																								402
																																								388
																																								377
																																								311
																																								263
																																								334
																																								291
																																								251
																																								300
																																								282
																																								390
																																								240
																																								290
																																								243
																																								344
																																								227
																																								335
																																								280
																																								292
																																								316
																																								324
																																								270
																																								424
																																								305
																																								373
																																								224
																																								411
																																								341
																																								433
																																								390
																																								424
																																								331
																																								411
																																								370
																																								324
																																								196
																																								273
																																								324
																																								442

## Sheet: Fig 3
Fig 3K
numbers of testes with accumulation of early germ cells
	grade 1	grade 2	grade 3	N
normal	0	0	0	37
level 1	22	5	2	45
level 2	10	42	2	92
level 3	1	0	32	33

## Sheet: Fig 4
		Fig 4B and D			Fig 4C and E
	numbers of testes with	ectopic Zfh-1 expression			accumulation of early germ cells
		level 1	level 2	level 3	grade 1	grade 2	grade 3	N
1	eyaA3ts/+	10	23	20	16	13	18	171
2	UAS-dpp RNAiBL/+	6	27	3	16	9	3	116
3	eyaA3ts>dpp RNAiBL	9	38	6	5	10	6	153
4	UAS-dpp RNAiN+	0	25	5	10	10	5	85
5	eyaA3ts>dpp RNAiN	8	11	0	5	2	0	84
1	eyaA3ts/+	2	7	5	4	3	5	45
2	UAS-gbb RNAiN+	3	5	0	4	3	0	31
3	eyaA3ts>gbb RNAiN	4	19	50	8	6	52	86
4	eyaA3ts>gbb RNAiBL	1	9	36	0	4	41	48
1
2
3
4
5
1
2
3
4

## Sheet: Fig 5
Fig 5F						Fig 5G						Fig 5H									Fig 5K
numbers of testes with puc-lacZ-positive cells						numbers of testes with puc-lacZ-positive cells						relative puc-lacZ intensity					unmated, 25oC	mated, 25oC	unmated, 29oC		relative TRE-EGFP level				unmated	mated
	week	class 1	class 2	N				class1	class 2	N		unmate, 25oC	mated, 25oC	unmated, 29oC		Minimum	0.01341	0.01005	0.02738					Minimum	0	0
mating	1	0	0	40		1	unmated, 25oC	5	1	33		0.013411	1.32782	0.027379		25% Percentile	0.1886	0.5224	0.2235		unmated	mated		25% Percentile	0.08642	0.2246
	3	16	1	50		2	mated, 25oC	20	9	43		0.021732	1.51583	0.03397		Median	0.4182	1	0.4045		0	0		Median	0.9998	4.571
	5	22	24	75		3	unmated, 29oC	5	0	46		0.03571	1.08335	0.041488		75% Percentile	0.853	1.541	0.727		0	0		75% Percentile	5.282	8.073
	7	17	11	34								0.038323	0.584341	0.042397		Maximum	2.088	2.088	2.088		0	0		Maximum	15.05	28.09
non-mating	1	0	0	32								0.040594	0.230247	0.045408		N	326	555	389		0	0		N	57	61
	3	0	0	33								0.045159	1.99119	0.049013							0	0
	5	0	0	44								0.045853	0.66572	0.050869							0.00411	0
	7	6	1	57								0.047976	0.579803	0.053305							0.005791	0.000793
	9	12	1	57								0.048406	0.458806	0.056241							0.013022	0.003104
												0.052367	0.764628	0.059161							0.031962	0.004879
												0.052877	0.797515	0.064343							0.035095	0.040467
												0.056978	1.26067	0.066224							0.063753	0.051095
												0.058122	1.16555	0.066286							0.074135	0.080252
												0.058209	0.884997	0.083809							0.076439	0.123318
												0.059003	0.393202	0.085403							0.082293	0.146185
												0.059536	0.702708	0.088323							0.090545	0.203139
												0.060963	0.74296	0.092563							0.091361	0.246024
												0.060981	0.952245	0.092573							0.094482	0.25877
												0.062118	0.819432	0.093222							0.102735	0.384638
												0.063052	0.531447	0.096506							0.184812	0.507404
												0.063838	0.567474	0.098327							0.214138	1.4748
												0.073505	0.846299	0.101695							0.317395	2.29836
												0.073899	0.545475	0.104701							0.3559	2.49376
												0.074179	0.442129	0.10746							0.434667	3.02128
												0.074467	0.897566	0.107545							0.592153	3.23886
												0.07603	0.573232	0.109							0.777995	3.41078
												0.076059	0.566397	0.109558							0.782194	4.01691
												0.076311	0.697551	0.113022							0.953598	4.36355
												0.077625	0.588151	0.11864							0.980065	4.42179
												0.078497	0.707098	0.118742							0.999783	4.46937
												0.078631	0.330356	0.12036							1.06044	4.51145
												0.081726	0.363936	0.121512							1.12814	4.57085
												0.084786	0.670524	0.124485							1.18506	4.61285
												0.084877	0.788393	0.125158							1.54006	4.77278
												0.085319	2.08464	0.125158							1.6563	4.87905
												0.086565	2.08703	0.128265							1.78184	4.89716
												0.091332	2.08761	0.131903							1.9021	4.90288
												0.096627	2.06843	0.133186							2.03094	5.15541
												0.099873	1.35853	0.133186							2.07248	5.80411
												0.101965	0.301441	0.133439							2.10965	5.81043
												0.102065	2.02653	0.134654							2.15188	5.82251
												0.103585	0.194711	0.140611							3.58991	6.18601
												0.106604	0.228463	0.14103							4.52822	6.5977
												0.11241	0.942185	0.143135							5.06473	6.86338
												0.112594	1.29605	0.144623							5.50002	6.88484
												0.11322	0.589005	0.145971							5.66693	7.01821
												0.113733	0.631798	0.1462							6.25707	7.97618
												0.114467	0.920262	0.149551							7.06938	8.17006
												0.118597	1.29492	0.150337							8.08347	8.311
												0.118739	1.18194	0.151297							8.08403	8.35692
												0.129233	1.43186	0.151857							8.26298	8.44235
												0.130476	0.604971	0.153269							8.41694	9.04934
												0.137348	0.232783	0.158179							8.52327	9.87547
												0.13763	1.4809	0.158822							9.9298	11.5736
												0.140653	0.734039	0.16024							10.1892	11.9474
												0.142001	1.82626	0.16196							14.2989	14.2388
												0.143351	1.58536	0.161975							14.9665	17.1661
												0.143351	1.49128	0.164482							15.0487	20.5473
												0.144096	1.85494	0.166996								21.9942
												0.146481	0.888298	0.166996								26.8855
												0.146735	1.67395	0.169718								27.0002
												0.15027	1.38455	0.174729								28.0917
												0.152486	0.619956	0.180275
												0.15288	0.362685	0.180316
												0.153063	0.350201	0.180442
												0.153615	0.623591	0.182443
												0.155587	1.03878	0.186461
												0.157058	1.18779	0.186476
												0.158299	0.282088	0.189267
												0.158462	0.2606	0.189267
												0.160284	2.03654	0.189376
												0.161194	1.09444	0.189582
												0.164457	1.96682	0.190722
												0.16715	0.087138	0.192069
												0.17044	0.063659	0.192242
												0.173604	0.010047	0.197092
												0.174777	0.10927	0.197188
												0.176616	1.84593	0.198439
												0.179261	0.02088	0.198885
												0.182756	0.179513	0.199774
												0.184306	0.119995	0.199774
												0.190042	0.094446	0.200636
												0.190252	0.03862	0.201383
												0.193193	2.08761	0.202089
												0.19387	1.08558	0.206021
												0.197137	0.525809	0.208353
												0.198581	0.986289	0.209371
												0.199149	1.21991	0.20986
												0.203139	0.263119	0.209912
												0.209533	0.449984	0.210397
												0.213271	0.492361	0.213564
												0.214072	0.25583	0.213604
												0.216989	0.320682	0.214192
												0.220436	0.325606	0.217483
												0.222084	0.643208	0.217781
												0.223562	0.563619	0.220857
												0.225835	0.567325	0.223036
												0.230173	0.393237	0.223959
												0.230291	0.868401	0.229006
												0.232882	1.2147	0.229327
												0.233677	1.43659	0.231523
												0.235162	0.804253	0.235659
												0.249611	0.434846	0.236242
												0.252831	0.562703	0.238147
												0.253233	0.390051	0.23945
												0.257474	0.640877	0.239912
												0.260219	0.39145	0.242065
												0.261633	1.49451	0.24425
												0.261725	0.17732	0.245997
												0.266139	0.869276	0.250023
												0.266845	0.073411	0.251428
												0.267004	0.496192	0.25179
												0.268464	0.723647	0.252847
												0.272342	0.958813	0.255575
												0.273118	0.208034	0.258074
												0.276046	0.886523	0.26349
												0.276917	0.163584	0.263722
												0.281979	0.26235	0.26375
												0.289577	0.769951	0.265254
												0.293705	1.23789	0.265414
												0.296462	1.81692	0.268662
												0.297101	1.05459	0.269167
												0.299505	0.531105	0.269986
												0.299659	0.592059	0.27487
												0.302451	0.350912	0.274946
												0.307194	0.373275	0.275654
												0.313673	0.313756	0.275726
												0.328075	0.434482	0.278516
												0.328468	0.183517	0.278593
												0.329588	0.17014	0.279027
												0.336562	0.367949	0.279177
												0.337366	0.30443	0.283223
												0.337973	0.504647	0.283223
												0.338268	0.683954	0.287598
												0.338518	0.263137	0.290784
												0.340275	0.60737	0.291123
												0.340901	2.03861	0.291528
												0.344316	1.36168	0.292884
												0.344595	1.01699	0.293843
												0.344911	0.527292	0.295618
												0.345808	1.18004	0.296092
												0.350768	1.18182	0.296141
												0.350887	1.36216	0.302096
												0.353751	0.627873	0.305139
												0.35396	0.698901	0.306108
												0.356269	1.19882	0.306351
												0.360542	1.05696	0.307492
												0.36363	0.949499	0.30899
												0.367306	1.34964	0.310149
												0.369901	1.02656	0.310872
												0.37025	1.44493	0.311191
												0.37257	0.903197	0.312193
												0.376862	0.24072	0.316989
												0.381551	0.360553	0.319527
												0.385741	0.408917	0.325162
												0.392848	0.832681	0.326445
												0.393107	0.552782	0.329139
												0.395517	1.24198	0.330314
												0.401472	0.675277	0.333248
												0.403451	1.63453	0.334107
												0.405737	1.09776	0.335765
												0.415027	2.08761	0.335869
												0.417908	1.52391	0.339058
												0.418583	1.03341	0.339194
												0.425973	1.47402	0.340649
												0.427313	1.58781	0.343638
												0.429408	0.591359	0.345177
												0.430133	2.08365	0.345192
												0.434939	0.433288	0.35217
												0.434968	2.08761	0.352621
												0.435279	2.05415	0.355133
												0.450338	2.05068	0.35962
												0.454138	1.82434	0.361637
												0.462407	2.08761	0.362217
												0.471954	1.67473	0.365147
												0.472761	2.01537	0.367962
												0.488861	1.79745	0.372894
												0.495129	0.571467	0.374009
												0.512963	0.877568	0.377164
												0.518928	0.796329	0.377654
												0.519072	0.410864	0.380587
												0.52389	0.209079	0.383489
												0.524211	0.11638	0.384621
												0.532286	0.216314	0.385623
												0.536909	0.682267	0.385623
												0.55442	1.71661	0.386229
												0.562884	2.08761	0.387322
												0.572076	2.08761	0.391818
												0.577733	2.08761	0.394258
												0.580316	0.456747	0.394901
												0.582665	0.730792	0.400444
												0.584764	2.04441	0.402217
												0.591157	1.98742	0.404304
												0.595728	2.08073	0.404495
												0.597203	2.02675	0.404495
												0.607867	1.61954	0.404685
												0.610423	1.30325	0.405755
												0.611209	1.39194	0.413642
												0.616741	1.48037	0.417158
												0.624899	0.78094	0.418293
												0.626006	1.94619	0.419619
												0.627006	2.08187	0.422753
												0.629868	1.95846	0.42313
												0.63745	1.4434	0.430048
												0.644934	1.28201	0.432207
												0.648491	0.814202	0.437576
												0.656439	1.91697	0.438798
												0.659184	1.76961	0.438883
												0.661783	0.507294	0.446629
												0.669545	1.25099	0.449493
												0.675356	1.04629	0.457704
												0.676929	0.429394	0.457924
												0.679588	1.41999	0.458616
												0.680508	0.718478	0.45877
												0.68881	1.79471	0.459079
												0.690985	0.272151	0.459278
												0.695644	0.963622	0.460409
												0.698677	0.593867	0.46478
												0.700148	0.79458	0.464997
												0.70375	1.24537	0.465258
												0.715281	0.743946	0.465345
												0.71603	0.499765	0.46772
												0.719846	0.626806	0.468842
												0.719933	0.832745	0.469693
												0.726049	1.15776	0.471435
												0.728803	0.834827	0.477301
												0.744392	0.772294	0.477301
												0.747767	0.813106	0.497297
												0.754112	0.098946	0.503232
												0.754315	0.361647	0.509238
												0.761084	0.455715	0.511617
												0.761432	0.065345	0.517813
												0.764262	0.446934	0.523737
												0.766648	0.019219	0.533179
												0.770556	0.410417	0.534181
												0.781544	1.68842	0.534437
												0.787306	1.33927	0.534437
												0.790847	0.020798	0.536498
												0.796434	1.36758	0.544644
												0.801595	1.1641	0.545975
												0.802054	0.552868	0.554002
												0.814915	0.602	0.559535
												0.81496	0.673294	0.561804
												0.851655	0.479925	0.564177
												0.852736	0.848062	0.566201
												0.853763	1.35005	0.566201
												0.859598	0.884286	0.568554
												0.871989	0.522368	0.573251
												0.874805	0.427569	0.574127
												0.874849	0.127449	0.574334
												0.875926	0.406348	0.57474
												0.881467	1.56547	0.579424
												0.884325	1.88857	0.588554
												0.886105	1.12799	0.590163
												0.888599	0.714542	0.595461
												0.889309	1.28941	0.601897
												0.890672	1.56897	0.602833
												0.894548	1.76066	0.609753
												0.896779	1.35662	0.610872
												0.898944	1.96821	0.610873
												0.902213	1.85304	0.611295
												0.920209	1.6003	0.61335
												0.938149	1.77059	0.626622
												0.958016	2.00688	0.627872
												0.962265	2.08761	0.629946
												0.991243	1.88827	0.633477
												1.0092	1.76134	0.633477
												1.02523	1.9529	0.634058
												1.02971	1.67036	0.638426
												1.03005	1.80142	0.650906
												1.04365	0.702182	0.65136
												1.05355	1.74064	0.651859
												1.06619	1.97663	0.652825
												1.06889	2.08761	0.653414
												1.08514	0.445906	0.658753
												1.10983	0.647526	0.665154
												1.15697	1.88477	0.667396
												1.17636	0.398227	0.66918
												1.18904	2.05772	0.66918
												1.2172	2.08304	0.671873
												1.22213	1.23287	0.672218
												1.22847	0.530685	0.676823
												1.23883	1.30749	0.676856
												1.24173	1.05184	0.677685
												1.24702	1.5302	0.679231
												1.25388	1.76141	0.680882
												1.25885	1.84622	0.683226
												1.27737	0.939281	0.685577
												1.28539	0.78885	0.708828
												1.29768	0.678588	0.712909
												1.29825	0.62919	0.717827
												1.35638	0.616272	0.723547
												1.3615	0.477833	0.730375
												1.36692	0.080393	0.732803
												1.3714	1.04821	0.745425
												1.37982	0.409774	0.755904
												1.38939	1.58098	0.765316
												1.44676	1.22439	0.768217
												1.48324	1.0552	0.770959
												1.48697	0.736894	0.777852
												1.49669	0.882053	0.789014
												1.49772	1.1882	0.790091
												1.50928	1.2449	0.798012
												1.51217	0.584788	0.79935
												1.51247	0.371512	0.823691
												1.52749	0.842404	0.827271
												1.5502	0.300146	0.82891
												1.58162	0.241031	0.834203
												1.614	0.233549	0.837169
												1.63892	0.260701	0.847653
												1.70742	0.746319	0.853257
												1.7555	0.727589	0.857869
												1.75971	0.355607	0.867985
												1.76167	0.822695	0.869679
												1.76275	0.011171	0.872244
												1.82921	0.151307	0.873112
												1.84427	1.89668	0.879453
												1.85339	1.53381	0.879453
												1.86794	0.68604	0.88424
												1.87301	0.45968	0.885588
												1.87527	0.352473	0.909792
												1.97527	0.444123	0.928799
												2.05027	0.175222	0.930922
												2.05445	0.087755	0.931476
												2.05728	0.135514	0.957012
												2.08761	0.082222	0.959282
													0.181793	0.963259
													0.429224	0.973327
													0.30701	0.97339
													0.424885	1.00575
													0.353374	1.01591
													0.530869	1.02135
													0.310296	1.03954
													0.277733	1.04957
													1.45949	1.04957
													0.792872	1.05432
													1.2556	1.07221
													1.77359	1.07334
													0.515685	1.10346
													0.783635	1.10458
													2.08761	1.11177
													1.26391	1.1277
													1.14211	1.13695
													1.27094	1.15168
													0.79177	1.15708
													0.917149	1.16453
													1.04592	1.20734
													1.14786	1.21871
													0.853961	1.22388
													0.635404	1.24452
													0.302547	1.26587
													0.234562	1.29892
													0.108883	1.29892
													0.232633	1.31037
													0.045562	1.31097
													2.07945	1.31404
													2.03867	1.34857
													1.96696	1.37289
													1.73297	1.37549
													1.5582	1.38854
													1.35496	1.38889
													1.12302	1.424
													1.26388	1.51956
													0.878668	1.53179
													1.81891	1.53284
													1.79224	1.53544
													1.13193	1.55559
													1.4955	1.56379
													1.68598	1.56571
													0.861898	1.60576
													0.24578	1.62575
													0.752204	1.6489
													1.83696	1.69272
													0.549203	1.70331
													1.54057	1.71015
													1.01648	1.71315
													0.75202	1.71845
													0.176948	1.72786
													0.287759	1.74512
													1.20054	1.76652
													1.82239	1.79049
													1.66024	1.87916
													0.940824	1.88442
													1.39392	1.93662
													1.07959	1.9725
													0.260545	1.98583
													1.25585	2.05862
													0.123955	2.08761
													0.012604	2.08761
													0.377851
													0.811658
													0.853446
													0.219103
													0.900883
													0.325696
													0.467902
													0.218158
													0.398161
													0.566901
													0.360404
													0.052496
													1.83799
													0.875165
													1.02836
													0.081745
													0.230955
													1.71774
													1.92707
													1.57727
													2.04263
													0.4657
													0.454848
													1.56595
													0.773533
													0.511367
													1.86294
													0.33763
													0.870213
													0.477722
													0.32815
													0.625706
													1.37022
													1.34771
													1.74285
													0.851151
													0.079004
													1.45285
													0.305659
													0.512002
													0.744399
													0.406082
													0.935316
													1.86199
													1.88923
													1.93003
													1.59717
													1.99226
													2.01968
													1.69059
													1.47853
													1.66379
													1.7873
													1.52156
													0.987385
													1.11513
													1.27206
													0.930941
													1.48258
													0.871342
													1.33201
													1.10578
													1.06818
													0.837308
													0.471449
													1.64801
													0.837208
													0.305757
													0.310006
													1.45863
													0.80198
													1.19568
													1.61034
													0.592486
													0.847345
													0.764237
													0.441892
													0.081944
													1.64801
													1.01137
													1.01222
													1.47274
													1.38182
													1.49618
													1.22331
													0.667161
													0.928764
													1.4257
													1.31526
													1.20101
													1.65533
													1.35732
													1.36354
													1.03991
													1.80219
													1.43187
													1.16799
													1.62465
													1.33609
													2.08359
													1.99048
													1.9043
													1.48441
													2.07438
													1.78971
													1.83106
													1.9058
													2.01572
													1.82069
													1.39267
													0.720362
													1.57054
													1.60664
													1.94046
													2.0088
													1.48199
													1.90701
													1.77027
													1.56293
													1.08053
													1.82764
													1.659
													1.4833
													2.08761
													1.98914
													1.76962
													1.42658
													1.50186
													1.88124
													1.40811
													1.36035
													1
													1.41389
													1.55952
													1.26903
													1.78721
													1.05913
													1.03374
													1.26347
													1.24623
													1.54774
													1.43575
													1.19357
													1.2273
													1.50507
													2.08288
													1.10399
													1.19048
													0.78739
													1.27535
													1.78819
													1.34829
													0.574449
													0.537326
													0.783259
													1.57619
													1.6923
													1.96691
													1.77445
													1.69038
													1.72139
													1.42993
													0.959669
													1.45919
													1.27535
													1.10463

## Sheet: Fig 6
Fig 6A							Fig 6B							Fig 6E
numbers of testes with ectopic Zfh-1 expression							numbers of testes with accumulation of early germ cells							numbers of testes with ectopic Zfh-1 expression
		level 1	level 2	level 3	N				level 1	level 2	level 3	N				level 1	level 2	level 3	N
1	eyaA3ts/+	12	31	10	204		1	eyaA3ts/+	2	5	5	66		1	nos-Gal4/+	6	3	0	63
2	eyaA3ts>hep RNAi	3	1	0	129		2	eyaA3ts>bsk RNAi	0	0	1	100		2	UAS-puc/+	0	12	6	56
3	eyaA3ts>bsk RNAi	4	3	1	103		3	eyaA3ts>bskDN	0	0	3	51		3	nos>puc	1	7	4	45
4	eyaA3ts>bskDN	1	3	3	66
5	eyaA3ts>kay RNAiv	0	3	0	182

## Sheet: Fig 7
Fig 7A							Fig 7B			Fig 7C							Fig 7N			Fig 7O
numbers of testes with ectopic Zfh-1 expression						numbers of testes with	ectopic Zfh-1 expression			accumulation of earl germ cells						numbers of testes with	ectopic Zfh-1 expression			accumulation of early germ cells
	level 1	level 2	level 3	N			level 1	level 2	level 3	grade 1	grade 2	grade 3	N				level 1	level 2	level 3	grade 1	grade 2	grade 3	N
w1118	4	12	7	88		tubts/+	4	30	2	11	5	5	132		1	UAS-egr RNAiBL/+	8	16	4	13	6	4	133
egr1/+	9	4	2	112		tubts>egr RNAiBL	1	5	0	1	0	0	103		2	UAS-egr RNAiv/+	1	15	3	4	2	3	68
															3	tara-gal4/+	8	17	5	5	7	7	124
															4	tara>egr RNAiBL	2	11	6	0	10	6	261
															5	tara>egr RNAiv	1	7	0	0	3	2	113
															6	fz2-gal4/+	22	14	2	10	8	4	184
															7	fz2>egr RNAiBL	9	7	0	7	2	0	157
															8	fz2>egr RNAiv	4	1	0	4	1	0	124

## Sheet: Fig 8
Fig 8A				Fig 8H
fold change of egr expression				numbers of testes with Egr-GFP expression
	unmated	mated				moderate	high	N
1st	1	0.55		1	mated 3w-old	22	6	79
2nd	1	0.8		2	unmated 4w-old	1	2	78
3rd	1	1.6
mean	1	0.98
SEM	-	0.317

## Sheet: Fig 9
Fig 9E									Fig 9F						Fig 9H			Fig 9I					Fig 9J
normalized anti-Grnd staining intensity					unmated w1118	mated w1118	mated grndminos		Fold change of grnd expression					numbers of testes with	ectopic Zfh-1 expression			accumulation of early germ cells					numbers of testes with ectopic Zfh-1 expression
unmated w1118	mated w1118	mated grndminos		Minimum	0	0.2742	0			unmated	mated				level 1	level 2	level 3	grade 1	grade 2	grade 3	N				level 1	level 2	level 3	N
0	0.274177	0		25% percentile	0.1256	0.7922	0.3288		1st	1	1.56		1	eyaA3ts/+	9	16	15	10	5	14	119		1	eyaA3ts/+	5	21	9	125
0	0.496672	0		median	0.3613	1.001	0.545		2nd	1	1.21		2	UAS-grnd RNAiGD/+	10	12	9	13	6	8	84		2	eyaA3ts>wgn RNAiv	12	41	46	127
0	0.525975	0.0233688		75% percentile	0.6321	1.36	0.9477		3rd	1	1.76		3	eyaA3ts>grnd RNAiGD	5	16	2	6	7	6	147		3	eyaA3ts>wgn RNAiBL	21	18	9	202
0	0.536315	0.058952		maximum	5.506	101.5	5.506		4th	1	2		4	UAS-grnd RNAiKK/+	8	19	5	12	6	7	102
0	0.541045	0.252553		N	71	80	26		mean	1	1.63		5	eyaA3ts>grnd RNAiKK	2	4	7	2	4	5	90
0	0.543323	0.305163							SEM	-	0.167
0	0.547534	0.336614
0	0.549891	0.353629
0	0.580216	0.361257
0	0.609547	0.373187
0	0.619124	0.382497
0.00734668	0.669995	0.384015
0.0233688	0.694248	0.540752
0.0399006	0.703973	0.549283
0.058952	0.705605	0.565866
0.105272	0.712191	0.632095
0.107688	0.715792	0.654569
0.125645	0.734351	0.674009
0.128952	0.775603	0.676854
0.149795	0.787018	0.937852
0.15522	0.807922	0.977255
0.161358	0.812008	1.00513
0.18248	0.82472	1.05485
0.227488	0.837789	2.27914
0.252553	0.841734	3.51747
0.274813	0.855512	5.50566
0.296789	0.858245
0.302071	0.866099
0.305163	0.901203
0.307693	0.909117
0.32437	0.910898
0.336614	0.920069
0.339223	0.920551
0.341607	0.934476
0.353629	0.968975
0.361257	0.973835
0.373187	0.977952
0.382497	0.993999
0.384015	0.995433
0.391311	1.00069
0.396186	1.00131
0.398258	1.02105
0.406769	1.04359
0.421258	1.05225
0.42522	1.08883
0.442887	1.10086
0.466937	1.12647
0.473163	1.12988
0.494511	1.13457
0.532843	1.15832
0.540752	1.16392
0.549283	1.17373
0.565866	1.20468
0.632095	1.2182
0.654569	1.2364
0.674009	1.2383
0.676854	1.26516
0.689403	1.26941
0.763677	1.29402
0.832384	1.35175
0.933334	1.36298
0.937852	1.39415
0.977255	1.49942
1.00513	1.62009
1.05485	1.64415
1.41528	1.81223
1.41564	1.82436
1.77569	1.8805
2.27914	1.97159
3.51747	2.04618
5.50566	2.15629
	2.44321
	2.52921
	2.54503
	3.18227
	3.48418
	3.8559
	4.13147
	10.1783
	101.55

## Sheet: Fig 10
Fig 10A
Zfh-1+-cell number																														0 day			5 days			10 days
c587ts/+			UAS-bsk RNAi/+			c587ts>bsk RNAi			UAS-bskK53R/+			c587ts>bskK53R			UAS-kay RNAiv/+			c587ts>kay RNAiv			UAS-kay RNAiN/+			c587ts>kay RNAiN						mean	SD	N	mean	SD	N	mean	SD	N
0Day	5Day	10Day	0Day	5Day	10Day	0Day	5Day	10Day	0Day	5Day	10Day	0Day	5Day	10Day	0Day	5Day	10Day	0Day	5Day	10Day	0Day	5Day	10Day	0Day	5Day	10Day		1	c587ts/+	31	7.18	60	30.1	5.88	57	29.8	5.52	54
18	19	18	21	21	20	17	1	7	14	16	20	15	8	3	17	20	18	3	6	4	23	21	26	17	7	5		2	UAS-bsk RNAi/+	32.4	6.72	60	34.8	7.8	57	35.3	7.8	51
20	19	20	21	22	21	21	10	9	15	20	21	17	9	6	19	21	20	13	7	4	23	23	17	17	9	6		3	c587ts>bsk RNAi	29.6	5.62	64	19.8	5.52	77	18.8	4.87	69
20	22	20	22	22	24	21	12	10	15	21	21	17	9	7	19	21	20	14	9	5	23	25	17	19	10	6		4	UAS-bskK53R/+	25.6	5.98	67	30.9	6.44	56	31.1	6.34	63
21	23	21	22	22	25	21	13	11	17	22	22	18	9	9	20	22	21	16	11	5	25	27	20	19	11	6		5	c587ts>bskK53R	31	7.64	65	16.3	5.29	34	16.3	5.93	59
21	23	21	22	22	25	21	13	11	17	22	23	20	11	9	20	23	21	17	11	5	25	29	21	21	12	8		6	UAS-kay RNAiv/+	29.6	6.22	40	25.3	4.01	18	28.7	6.38	46
21	23	21	22	23	26	21	14	12	18	22	23	20	11	10	23	23	22	17	11	6	26	29	22	22	12	8		7	c587ts>kay RNAiv	23.3	6.19	44	14.5	3.97	33	9.2	3.2	39
22	24	22	23	23	28	22	14	12	18	22	24	21	12	10	23	23	22	18	11	7	26	30	22	22	13	9		8	UAS-kay RNAiN/+	33.4	6.88	43	35	5.8	42	30.6	6.71	51
22	24	24	23	25	28	22	14	12	18	23	24	23	13	11	24	23	23	19	12	7	27	30	23	22	14	9		9	c587ts>kay RNAiN	25	4.65	28	17.1	5.12	34	13.7	4.76	48
23	25	24	25	26	28	23	14	13	19	24	24	23	14	12	25	24	23	19	12	7	28	30	24	22	14	10
23	25	26	25	26	28	24	14	13	19	24	25	24	14	12	26	24	23	20	12	7	28	30	25	23	14	11
23	26	26	26	26	28	25	15	13	20	24	26	24	14	12	26	25	24	20	12	7	28	32	25	23	15	11
25	26	26	27	26	28	25	15	14	20	26	26	25	15	12	27	25	24	20	13	7	29	32	25	24	15	11
25	26	26	28	28	29	25	15	15	20	27	26	25	15	12	27	28	24	20	13	7	29	33	26	24	15	11
26	26	26	28	29	29	25	15	15	21	27	27	25	15	13	28	29	24	20	13	8	30	33	27	24	15	11
26	26	26	28	30	30	25	15	15	21	27	27	25	15	13	28	30	25	21	13	8	30	33	27	25	15	11
26	26	27	29	30	30	26	15	16	22	27	27	26	15	13	28	30	26	21	14	8	30	34	27	25	15	12
26	27	27	29	30	31	26	15	16	22	28	27	26	15	13	29	31	26	21	14	8	30	34	27	26	16	12
27	27	27	29	30	31	26	16	16	22	28	27	27	15	13	29	34	26	21	15	8	31	34	28	26	16	12
27	27	27	29	30	32	27	16	16	22	28	27	27	15	13	30		27	21	15	8	31	34	28	27	17	12
28	27	27	30	31	32	27	16	17	22	28	28	27	16	14	30		27	22	15	9	31	34	29	27	17	12
28	27	28	30	31	33	27	16	17	22	28	28	27	17	14	30		27	23	15	9	32	34	29	27	17	12
28	28	28	30	31	34	27	16	17	22	28	28	27	17	14	31		28	23	15	9	32	35	29	29	18	13
29	28	29	30	31	34	27	17	17	22	29	28	27	18	14	31		28	23	16	9	33	35	29	30	19	13
29	28	29	30	32	34	27	17	17	23	29	28	28	19	14	31		28	24	17	9	34	36	29	30	20	13
30	28	29	30	33	34	28	17	17	23	29	28	28	19	14	31		29	25	17	10	34	36	30	30	20	14
30	28	29	31	33	35	28	17	17	23	30	28	28	20	15	32		29	25	17	11	34	36	31	31	22	14
30	28	30	31	34	35	28	17	18	24	31	29	28	20	15	32		29	25	17	11	36	36	31	34	23	14
30	29	30	31	34	35	28	17	18	24	31	30	29	20	15	33		29	25	19	11	36	37	31	35	23	14
30	29	30	31	35	36	29	17	18	24	32	30	29	21	15	33		29	25	20	11	36	38	31		23	15
30	29	31	32	36	36	29	18	18	24	32	30	29	21	16	33		30	26	21	12	36	39	32		23	15
30	29	31	32	37	36	29	18	18	24	32	30	30	21	16	33		30	27	21	12	36	39	32		24	15
31	30	31	32	37	36	29	18	18	24	32	31	30	23	16	33		31	27	21	12	36	39	33		24	15
31	30	32	33	38	37	30	18	18	24	32	31	30	24	16	34		32	27	22	12	37	39	33		25	16
32	30	32	33	38	37	30	18	19	24	32	31	30	35	16	34		32	28		12	38	39	33		29	16
32	30	32	33	38	38	30	18	19	25	32	31	30		16	36		32	28		13	38	40	34			16
32	30	32	33	39	39	31	18	19	25	33	31	31		16	36		32	29		13	40	40	34			16
32	30	32	33	39	39	31	19	19	26	33	31	31		17	37		33	29		14	42	41	34			17
32	30	33	34	40	41	31	19	20	26	34	31	31		17	39		34	29		16	42	41	34			17
32	31	34	34	40	41	31	19	20	26	34	32	32		17	40		34	30		18	43	44	35			17
32	33	34	34	40	44	31	19	20	27	34	32	32		18	47		35	30			46	45	35			17
32	33	34	34	41	44	31	19	20	27	35	32	32		18			36	30			47	46	35			17
33	33	34	35	42	44	32	20	20	27	35	33	32		18			41	31			48	47	37			18
34	34	34	36	42	45	32	20	20	28	36	33	33		18			44	34			49		37			18
34	34	35	36	42	46	32	20	20	28	36	33	33		20			44	39					37			19
34	35	35	37	42	47	32	20	20	28	36	33	34		20			45						37			20
35	35	35	37	43	47	32	20	21	28	37	33	35		21			33						38			21
36	36	36	37	43	48	32	21	21	28	37	34	35		21									38			23
36	36	36	38	43	48	33	21	22	29	37	34	36		21									41			31
37	36	37	38	43	48	33	21	22	29	38	35	37		21									42
37	38	38	39	44	48	33	22	22	30	38	35	37		22									47
37	39	38	39	44	49	33	22	22	30	39	36	38		22									48
38	39	39	41	44		33	22	23	31	40	36	38		22
39	41	40	41	44		34	22	23	31	40	36	39		23
41	41	41	41	45		34	22	23	31	43	38	39		23
43	42		43	46		34	23	23	32	45	39	41		23
45	43		45	46		35	23	23	32	46	39	41		25
46	44		45	50		36	23	23	32		40	42		28
46			46			36	23	24	32		41	42		31
47			46			38	23	24	32		42	42		38
47			46			40	23	25	32		43	42
						41	24	25	32		46	43
						41	24	25	33		47	43
						42	25	26	34		48	43
						44	25	26	34			47
							25	26	34			47
							26	27	38
							26	28	46
							27	28
							27	28
							27
							28
							28
							29
							30
							32
							32
							33

[truncated: 7 more sheets: Fig 11, S1 Fig, S2 Fig, S3 Fig, S4 Fig, S5 Fig, S6 Fig]
